# Supplementary material for: RESTful API for iPTMnet: a resource for protein post-translational modification network discovery
Source: Database (Oxford). 2020 May 12;2020:baz157. doi: 10.1093/database/baz157 (PMC7216315; doi:10.1093/database/baz157)
Supplement: Supplementary_Data_2 [file supplementary_data_2.txt]

	enz_name	enz_id	sub_name	sub_id	ptm_type	site	site_position	score	source	pmids
1	SGK1	O00141	NDRG1	Q92597	Phosphorylation	S330	330	4	neXtProt,PSP,Signor	15461589,20416281
2	EEF2K	O00418	EEF2K	O00418	Phosphorylation	T353	353	4	neXtProt,PSP,UniProt	22669845,22329831,22216903,23186163
3	CHEK1	O14757	PRRC2B	Q5JSZ5	Phosphorylation	S166	166	1	PSP	21851590
4	CHEK1	O14757	PROSER2	Q86WR7	Phosphorylation	S43	43	1	PSP	21851590
5	CHEK1	O14757	RACGAP1	Q9H0H5	Phosphorylation	S203	203	1	PSP	21851590
6	CHEK1	O14757	SENP2	Q9HC62	Phosphorylation	S344	344	1	PSP	21851590
7	IKBKB	O14920	IRS1	P35568	Phosphorylation	S527	527	2	HPRD	19651622,12351658
8	IKBKB	O14920	IRS1	P35568	Phosphorylation	S531	531	2	HPRD	19651622,12351658
9	AURKA	O14965	NUMA1	Q14980	Phosphorylation	S1969	1969	1		26832443
10	MAPK13	O15264	PRKD1	Q15139	Phosphorylation	S742	742	2	neXtProt	19135240
11	PDPK1	O15530	MAP2K2	P36507	Phosphorylation	S222	222	2	neXtProt	15175348
12	PDPK1	O15530	MAP2K2	P36507	Phosphorylation	S226	226	3	neXtProt,PSP,Signor	15175348
13	JAK2	O60674	MAPK3	P27361	Phosphorylation	Y204	204	2	PSP	16464493
14	JAK2	O60674	STAT5B	P51692	Phosphorylation	Y699	699	2	neXtProt	12456798
15	ROCK2	O75116	IRS1	P35568	Phosphorylation	S636	636	2	neXtProt	16098829
16	RPS6KA5	O75582	HMGN1	P05114	Phosphorylation	S7	7	4	HPRD,neXtProt	20166139,12773393,11438671,17924679,20089855
17	RPS6KA5	O75582	PLA2G4A	P47712	Phosphorylation	S727	727	3	HPRD,Signor	16964243,19664994,18669648,10978317,20068231,18212344
18	RPS6KA4	O75676	HMGN1	P05114	Phosphorylation	S7	7	4	HPRD,neXtProt	20166139,12773393,11438671,17924679
19	PRKD3	O94806	PRKD1	Q15139	Phosphorylation	S738	738	2	PSP	15383279
20	PRKD3	O94806	PRKD1	Q15139	Phosphorylation	S742	742	2	PSP	15383279
21	ABL1	P00519	EGFR	P00533	Phosphorylation	Y1197	1197	3	neXtProt,PSP,Signor	16943190
22	EGFR	P00533	EGFR	P00533	Phosphorylation	Y998	998	4	neXtProt,UniProt	19563760,17646646,18669648
23	EGFR	P00533	EGFR	P00533	Phosphorylation	Y1197	1197	4	HPRD,neXtProt,phospho.ELM,PSP,Signor,UniProt	17016520,18691976,16799092,17426253,8845374,17389395,16729043,20068231,2543678,17646646,9733788,3263271,1314835,19935697,10653583,17081983
24	EGFR	P00533	EPB41	P11171	Phosphorylation	Y660	660	3	phospho.ELM,Signor	1647028
25	EGFR	P00533	STAT5B	P51692	Phosphorylation	Y699	699	3	HPRD,Signor	17016520,11751923
26	US3	P04413	KIF3A	Q9Y496	Phosphorylation	S687	687	1		25878107
27	INSR	P06213	STAT5B	P51692	Phosphorylation	Y699	699	3	neXtProt	12456798,9428692
28	LCK	P06239	MAPK3	P27361	Phosphorylation	Y204	204	1	Signor	17998336
29	RET	P07949	MAPK3	P27361	Phosphorylation	Y204	204	3	neXtProt,PSP,Signor	16153436
30	HCK	P08631	STAT5B	P51692	Phosphorylation	Y699	699	3	phospho.ELM,PSP	12411494
31	SRC	P12931	EGFR	P00533	Phosphorylation	Y998	998	2	HPRD	17016520,15951569,16729043,17389395,18669648
32	SRC	P12931	STAT5B	P51692	Phosphorylation	Y699	699	4	PSP	20433855,19438593
33	BRAF	P15056	MAP2K2	P36507	Phosphorylation	S222	222	4	neXtProt,PSP,Signor	17667937,17210721,8668348
34	BRAF	P15056	MAP2K2	P36507	Phosphorylation	S226	226	4	neXtProt,PSP,Signor	17667937,17210721,8668348
35	PRKCA	P17252	HMGN1	P05114	Phosphorylation	S7	7	2	HPRD	20166139,12773393,11438671,17924679
36	PRKCA	P17252	ITGB4	P16144	Phosphorylation	S1364	1364	2	PSP	15121854
37	PRKCA	P17252	ADAM17	P78536	Phosphorylation	T735	735	2	PSP	18722532
38	PRKCA	P17252	PEA15	Q15121	Phosphorylation	S104	104	3	HPRD,Signor	19651622,17287340,9721757,20068231,15917297
39	PRKCA	P17252	PRKD1	Q15139	Phosphorylation	S738	738	4	PSP,Signor	15383279,11948398,18692497,10197446
40	PRKCA	P17252	PRKD1	Q15139	Phosphorylation	S742	742	4	PSP,Signor	15383279,11948398,10197446
41	PRKACA	P17612	HMGN1	P05114	Phosphorylation	S7	7	3	HPRD,Signor	20166139,12773393,11438671,17924679
42	PRKACA	P17612	ITGB4	P16144	Phosphorylation	S1364	1364	3	PSP,Signor	17615294
43	PRKACA	P17612	CAD	P27708	Phosphorylation	S1406	1406	4	HPRD,neXtProt,PSP,Signor	11986331,18691976,18669648,4092695,20068231,17206380,14991569
44	PRKACA	P17612	NDRG1	Q92597	Phosphorylation	S330	330	4	HPRD,PSP	19413330,16964243,17220478,19664994,19651622,18669648,18767875,20166139,20068231
45	RPS6KB1	P23443	URI1	O94763	Phosphorylation	S372	372	3	neXtProt,PSP	17936702
46	RPS6KB1	P23443	EIF4B	P23588	Phosphorylation	S422	422	4	HPRD,neXtProt,PSP,Signor	16763566,19664995,19651622,18707149,20068231,17924679,15071500
47	RPS6KB1	P23443	IRS1	P35568	Phosphorylation	S527	527	3	PSP,Signor	16914728
48	RPS6KB1	P23443	IRS1	P35568	Phosphorylation	S636	636	3	neXtProt,PSP	18952604
49	RPS6KB1	P23443	RPS6	P62753	Phosphorylation	S236	236	4	neXtProt,PSP	1737763,17360704
50	RPS6KB1	P23443	RPS6	P62753	Phosphorylation	S240	240	4	neXtProt,PSP	1737763,17360704
51	PRKCH	P24723	PRKD1	Q15139	Phosphorylation	S738	738	4	HPRD,neXtProt,PSP,Signor	11741879,10867018,10197446
52	PRKCH	P24723	PRKD1	Q15139	Phosphorylation	S742	742	4	neXtProt,PSP,Signor	11741879,10197446
53	MAPK3	P27361	MAPK3	P27361	Phosphorylation	T202	202	0	HPRD	19651622,18691976,18669648,17389395,17192257,7687743,8626767
54	MAPK3	P27361	MAPK3	P27361	Phosphorylation	Y204	204	4	HPRD,neXtProt,PSP	19901323,15580310,17389395,18691976,19651622,18669648,18707149,20068231,16497976,7687743,1835084,8444886
55	MAPK3	P27361	ADAM17	P78536	Phosphorylation	T735	735	4	phospho.ELM,PSP,Signor	12058067,18187448
56	MAPK1	P28482	TPR	P12270	Phosphorylation	S2155	2155	4	neXtProt,Signor	22028470,12594221,18794356
57	MAPK1	P28482	MAPK1	P28482	Phosphorylation	T185	185	2	HPRD	19901323,18691976,17389395,91184134,1378617,1712480,19651622,18669648,19415658,20068231
58	MAPK1	P28482	IRS1	P35568	Phosphorylation	S636	636	4	HPRD,neXtProt,PSP	19651622,16131083,17640984
59	MAPK1	P28482	NUP153	P49790	Phosphorylation	S614	614	3	neXtProt	19767751,22028470
60	MAPK1	P28482	ADAM17	P78536	Phosphorylation	T735	735	2	PSP	18187448
61	AKT1	P31749	EIF4B	P23588	Phosphorylation	S422	422	3	neXtProt,Signor	18836482
62	AKT1	P31749	IRS1	P35568	Phosphorylation	S629	629	3	neXtProt,PSP	17640984
63	AKT1	P31749	FLNC	Q14315	Phosphorylation	S2233	2233	3	neXtProt,PSP	15461588
64	AKT1	P31749	PDCD4	Q53EL6	Phosphorylation	S457	457	3	neXtProt,PSP,Signor	16357133
65	AKT2	P31751	FLNC	Q14315	Phosphorylation	S2233	2233	3	neXtProt,PSP	15461588
66	MAP2K2	P36507	MAPK3	P27361	Phosphorylation	T202	202	4	HPRD,neXtProt,phospho.ELM,PSP,Signor	18691976,17389395,7687743,19651622,18669648,8626767,8226933,15939799,16585161,1411546
67	MAP2K2	P36507	MAPK3	P27361	Phosphorylation	Y204	204	4	HPRD,neXtProt,phospho.ELM,PSP,Signor	19901323,15580310,17389395,18691976,19651622,18669648,18707149,20068231,16497976,8226933,8626767,15939799,16585161,1411546
68	MAP2K2	P36507	MAPK1	P28482	Phosphorylation	T185	185	4	neXtProt,Signor	21365009,8226933,11971971
69	MAP2K2	P36507	MAP2K2	P36507	Phosphorylation	S226	226	0	HPRD	18669648,20068231,17192257
70	MAP3K8	P41279	MAP2K2	P36507	Phosphorylation	S222	222	4	phospho.ELM,PSP,Signor	15466476,19804365
71	MAP3K8	P41279	MAP2K2	P36507	Phosphorylation	S226	226	4	phospho.ELM,PSP,Signor	15466476,19804365
72	MTOR	P42345	MAF1	Q9H063	Phosphorylation	S75	75	4	PSP,Signor	20543138,20516213,20233713
73	MAPK8	P45983	IRS1	P35568	Phosphorylation	S636	636	2	Signor	14579029,12510059
74	RPS6KA3	P51812	HMGN1	P05114	Phosphorylation	S7	7	2	HPRD	20166139,12773393,11438671,17924679
75	RPS6KA3	P51812	EIF4B	P23588	Phosphorylation	S422	422	2	neXtProt	16763566
76	RPS6KA3	P51812	RPS6	P62753	Phosphorylation	S236	236	3	neXtProt,PSP	17360704
77	PLK1	P53350	ROCK2	O75116	Phosphorylation	S1374	1374	2	neXtProt	17446864
78	PLK1	P53350	MAP2K2	P36507	Phosphorylation	S222	222	2	PSP	26242183
79	PLK1	P53350	MAP2K2	P36507	Phosphorylation	S226	226	2	PSP	26242183
80	CSNK2A1	P68400	HMGN1	P05114	Phosphorylation	S7	7	4	PSP,Signor	16729963,10739259
81	CSNK2A1	P68400	TOP2A	P11388	Phosphorylation	S1469	1469	4	HPRD,PSP	19691289,10942766,19651622,18669648,18452278,20068231
82	PKD1	P98161	PRKD1	Q15139	Phosphorylation	S910	910	3	phospho.ELM	10473617,16563698,14607845
83	PRKCE	Q02156	ADAM17	P78536	Phosphorylation	T735	735	2	PSP	18722532
84	PRKCE	Q02156	PRKD1	Q15139	Phosphorylation	S738	738	4	neXtProt,PSP	12407104,15024053
85	PRKCE	Q02156	PRKD1	Q15139	Phosphorylation	S742	742	4	neXtProt,PSP	12407104,15024053
86	MAP2K1	Q02750	MAPK3	P27361	Phosphorylation	T202	202	4	neXtProt,phospho.ELM,PSP,Signor	8226933,8626767,11971971,15939799,9677429,16585161
87	MAP2K1	Q02750	MAPK3	P27361	Phosphorylation	Y204	204	4	neXtProt,phospho.ELM,PSP,Signor	8226933,8626767,16585161,15939799,16153436,11971971,9677429
88	MAP2K1	Q02750	MAPK1	P28482	Phosphorylation	T185	185	4	neXtProt,PSP,Signor	21336309,21768338,11971971,9677429
89	PRKCZ	Q05513	PRKD1	Q15139	Phosphorylation	S738	738	2	neXtProt	12407104
90	PRKCZ	Q05513	PRKD1	Q15139	Phosphorylation	S742	742	2	neXtProt	12407104
91	PRKCD	Q05655	RPS6	P62753	Phosphorylation	S236	236	2	PSP	15471950
92	PRKCD	Q05655	ADAM17	P78536	Phosphorylation	T735	735	2	PSP	18722532
93	PRKCD	Q05655	PRKCD	Q05655	Phosphorylation	S304	304	4	PSP,Signor,UniProt	17603046,19366211,18669648
94	PRKCD	Q05655	PRKD1	Q15139	Phosphorylation	S738	738	3	neXtProt,PSP,Signor	15024053
95	PRKCD	Q05655	PRKD1	Q15139	Phosphorylation	S742	742	3	neXtProt,PSP,Signor	15024053
96	PAK1	Q13153	BAD	Q92934	Phosphorylation	S74	74	3	neXtProt,PSP,Signor	22096607
97	PAK2	Q13177	RPS6	P62753	Phosphorylation	S236	236	0	HPRD	17322306,18767875,18669648,17287340
98	PAK2	Q13177	RPS6	P62753	Phosphorylation	S240	240	0	HPRD	17322306,18669648,17287340,19007248
99	ROCK1	Q13464	SCRIB	Q14160	Phosphorylation	S1378	1378	2	PSP	26101221
100	ROCK1	Q13464	ARHGAP35	Q9NRY4	Phosphorylation	S1150	1150	3	PSP,Signor	19103606
101	PTK6	Q13882	STAT5B	P51692	Phosphorylation	Y699	699	4	neXtProt,PSP,Signor	21205088,17997837
102	PRKD1	Q15139	PRKD1	Q15139	Phosphorylation	S738	738	2	HPRD	11741879,10867018
103	PRKD1	Q15139	PRKD1	Q15139	Phosphorylation	S742	742	4	HPRD,PSP,UniProt	18669648,10867018,18337243,15024053
104	PRKD1	Q15139	PRKD1	Q15139	Phosphorylation	S910	910	4	HPRD,neXtProt,PSP,Signor,UniProt	19413330,10867018,11741879,11401472,16563698,14607845,10473617,19029298,17703233
105	RPS6KA1	Q15418	ITGB4	P16144	Phosphorylation	S1364	1364	2	PSP	20870721
106	RPS6KA1	Q15418	EIF4B	P23588	Phosphorylation	S422	422	4	neXtProt,PSP,Signor	16763566,15071500
107	RPS6KA1	Q15418	RPS6	P62753	Phosphorylation	S236	236	3	neXtProt,PSP,Signor	17360704
108	RPS6KA1	Q15418	RPS6	P62753	Phosphorylation	S240	240	1	Signor	21233202
109	RPS6KA1	Q15418	RPS6KA1	Q15418	Phosphorylation	S389	389	2	HPRD	18691976,12618428,9430688,19651622,18669648,10648825,20068231
110	MAPK14	Q16539	ADAM17	P78536	Phosphorylation	T735	735	3	neXtProt,PSP	20188673
111	MAPKAPK5	Q8IW41	PLA2G4A	P47712	Phosphorylation	S727	727	3	HPRD,Signor	16964243,19664994,18669648,10978317,20068231,18212344
112	AURKB	Q96GD4	NUMA1	Q14980	Phosphorylation	S1969	1969	1	PSP	22267324
113	AURKB	Q96GD4	KNL1	Q8NG31	Phosphorylation	S60	60	3	PSP,Signor	20471944
114	AURKB	Q96GD4	SH2D4A	Q9H788	Phosphorylation	S261	261	1	PSP	22267324
115	PASK	Q96RG2	RPS6	P62753	Phosphorylation	S236	236	2	neXtProt	21418524
116	MKNK1	Q9BUB5	PLA2G4A	P47712	Phosphorylation	S727	727	3	HPRD,Signor	16964243,19664994,18669648,10978317,20068231,18212344
117	CAMK2A	Q9UQM7	EGFR	P00533	Phosphorylation	S1064	1064	3	HPRD,Signor	18691976,18669648,10347170,20068231
118	CAMK2A	Q9UQM7	KIF3A	Q9Y496	Phosphorylation	S687	687	2	PSP	24338362
